# Supplementary material for: Species of the subgenus Empis (Xanthempis) from South Korea (Diptera, Empididae)
Source: Zookeys. 2018 Jun 26;(769):145–55. doi: 10.3897/zookeys.769.24545 (PMC6030198; doi:10.3897/zookeys.769.24545)
Supplement: XML Treatment for Empis (Xanthempis) sesquata [file zookeys.769.24545-treatment1.xml]

<!DOCTYPE tp:taxon-treatment
  PUBLIC "-//TaxonX//DTD Taxonomic Treatment Publishing DTD v0 20100105//EN" "tax-treatment-NSO.dtd">
<tp:taxon-treatment xmlns:tp="http://www.plazi.org/taxpub"><tp:treatment-meta><kwd-group><label>Taxon classification</label><kwd><named-content xmlns:xlink="http://www.w3.org/1999/xlink" content-type="kingdom">Animalia</named-content></kwd><kwd><named-content xmlns:xlink="http://www.w3.org/1999/xlink" content-type="order">Diptera</named-content></kwd><kwd><named-content xmlns:xlink="http://www.w3.org/1999/xlink" content-type="family">Hybotidae</named-content></kwd></kwd-group><mixed-citation publication-type="journal"><person-group><name><surname>Zhou</surname><given-names>Jiale</given-names></name><name><surname>Shamshev</surname><given-names>Igor</given-names></name><name><surname>Kwon</surname><given-names>Yongjung</given-names></name><name><surname>Yang</surname><given-names>Ding</given-names></name></person-group><article-title>Species of the subgenus <tp:taxon-name><tp:taxon-name-part taxon-name-part-type="genus" reg="Empis">Empis</tp:taxon-name-part> (<tp:taxon-name-part taxon-name-part-type="subgenus" reg="Xanthempis">Xanthempis</tp:taxon-name-part>)</tp:taxon-name> from South Korea (<tp:taxon-name><tp:taxon-name-part taxon-name-part-type="order">Diptera</tp:taxon-name-part></tp:taxon-name>, <tp:taxon-name><tp:taxon-name-part taxon-name-part-type="family">Empididae</tp:taxon-name-part></tp:taxon-name>)</article-title><source>Zookeys</source><day>26</day><month>6</month><year>2018</year><volume>2018</volume><issue>769</issue><fpage>145</fpage><lpage>155</lpage><pub-id pub-id-type="doi">10.3897/zookeys.769.24545</pub-id></mixed-citation></tp:treatment-meta><tp:nomenclature><tp:taxon-name>
              <tp:taxon-name-part taxon-name-part-type="genus" reg="Empis">Empis</tp:taxon-name-part>
              (<tp:taxon-name-part taxon-name-part-type="genus" reg="Empis"/><tp:taxon-name-part taxon-name-part-type="subgenus" reg="Xanthempis">Xanthempis</tp:taxon-name-part>) <tp:taxon-name-part taxon-name-part-type="species" reg="sesquata">sesquata</tp:taxon-name-part></tp:taxon-name><tp:taxon-authority>(Ito)</tp:taxon-authority><xref ref-type="fig" rid="F1">Figs 1–2</xref><xref ref-type="fig" rid="F2">, 3–6</xref><tp:nomenclature-citation-list><tp:nomenclature-citation><tp:taxon-name>
                  <tp:taxon-name-part taxon-name-part-type="genus" reg="Xanthempis">Xanthempis</tp:taxon-name-part> <tp:taxon-name-part taxon-name-part-type="species" reg="sesquata">sesquata</tp:taxon-name-part></tp:taxon-name><comment>Ito, 1961: 127, Abb. 6, 7. Type locality: Karyôsan (Aki) [now Hiroshima Prefecture], Japan (Honsyû).</comment></tp:nomenclature-citation></tp:nomenclature-citation-list></tp:nomenclature><tp:treatment-sec sec-type="diagnosis" id="SECID0ELFAE"><title>Diagnosis.</title><p>Mesoscutum with broad black median longitudinal vitta running also over scutellum and postnotum and elongate blackish spot between postpronotal lobe and suture. Occiput with contrastingly black, wedge-shaped spot including ocellar tubercle. Prothoracic spiracle yellow.</p></tp:treatment-sec><tp:treatment-sec sec-type="description" id="SECID0EQFAE"><title>Description.</title><p>Male (Fig. <xref ref-type="fig" rid="F1">1</xref>). <italic>Body</italic> length 6.0–6.1 mm, wing length 8.5–8.6 mm. Head (Fig. <xref ref-type="fig" rid="F2">4</xref>) largely brownish yellow or yellow, faintly pale greyish pollinose; frons and face dark yellow, occiput with narrow contrastingly black, wedge-shaped spot including ocellar tubercle. Eyes dichoptic, ommatidia equally small. Frons broad, parallel-sided, with minute dark setulae laterally. Occiput (Fig. <xref ref-type="fig" rid="F2">6</xref>) with short sparse black setae arranged in two almost regular transverse rows on upper part and some pale setae behind mouth-opening. Ocellar tubercle with two short proclinate <abbrev xmlns:xlink="http://www.w3.org/1999/xlink" xlink:title="ocellar seta(e)" id="ABBRID0EEGAE" xlink:type="simple">oc</abbrev> and some minute setulae. Antennal scape and pedicel brownish, postpedicel and stylus black; scape long, approx. five times longer than wide, with some black setulae; pedicel very short, subglobular, with circlet of black subapical setulae; postpedicel very long, narrow, subconical, approx. eight times longer than wide; stylus very short, nearly 0.3 times as long as postpedicel. Proboscis long, labrum approx. two times longer than head height; palpus yellow, with scattered blackish setulae.</p><fig id="F1" position="float" orientation="portrait"><label>Figures 1–2.</label><caption><p>
                  <tp:taxon-name><tp:taxon-name-part taxon-name-part-type="genus" reg="Empis">Empis</tp:taxon-name-part> (<tp:taxon-name-part taxon-name-part-type="subgenus" reg="Xanthempis">Xanthempis</tp:taxon-name-part>) <tp:taxon-name-part taxon-name-part-type="species" reg="sesquata">sesquata</tp:taxon-name-part></tp:taxon-name> (Ito), habitus, lateral view. <bold>1</bold> Male <bold>2</bold> Female. Scale bar: 1 mm.</p></caption><graphic xmlns:xlink="http://www.w3.org/1999/xlink" xlink:href="zookeys-769-145-g001.jpg" position="float" orientation="portrait" xlink:type="simple" id="oo_212747.jpg"/></fig><fig id="F2" position="float" orientation="portrait"><label>Figures 3–6.</label><caption><p>
                  <tp:taxon-name><tp:taxon-name-part taxon-name-part-type="genus" reg="Empis">Empis</tp:taxon-name-part> (<tp:taxon-name-part taxon-name-part-type="subgenus" reg="Xanthempis">Xanthempis</tp:taxon-name-part>) <tp:taxon-name-part taxon-name-part-type="species" reg="sesquata">sesquata</tp:taxon-name-part></tp:taxon-name> (Ito), male. <bold>3</bold> Thorax, dorsal view <bold>4</bold> Head, lateral view <bold>5</bold> Genitalia, lateral view <bold>6</bold> Head, dorsal view. Scale bar: 1 mm. Abbreviations: ph = phallus, cer = cercus, epn = epandrium, hyp = hypandrium.</p></caption><graphic xmlns:xlink="http://www.w3.org/1999/xlink" xlink:href="zookeys-769-145-g002.jpg" position="float" orientation="portrait" xlink:type="simple" id="oo_212748.jpg"/></fig><p>
              <italic>Thorax</italic> largely yellow, faintly pale greyish pollinose, with greatly reduced, only black setation; mesoscutum (Fig. <xref ref-type="fig" rid="F2">3</xref>) with broad, black, distinct, median longitudinal vitta running also over scutellum and postnotum, as well as with elongate, blackish, less distinct spot between postpronotal lobe and suture on each side; antepronotum with dark spot dorsally. Prothoracic spiracle yellow. Prosternum bare. Proepisternum with 2–3 hair-like setulae on lower part. Antepronotum with several spinule-like setulae on each side. Postpronotal lobe with one short inclinate <abbrev xmlns:xlink="http://www.w3.org/1999/xlink" xlink:title="postpronotal seta(e)" id="ABBRID0ESIAE" xlink:type="simple">ppn</abbrev> and additional shorter seta anteriorly. Mesonotum with one short thin presutural <abbrev xmlns:xlink="http://www.w3.org/1999/xlink" xlink:title="supraalar seta(e)" id="ABBRID0EWIAE" xlink:type="simple">sa</abbrev>, one long <abbrev xmlns:xlink="http://www.w3.org/1999/xlink" xlink:title="notopleural seta(e)" id="ABBRID0E1IAE" xlink:type="simple">npl</abbrev>, one short <abbrev xmlns:xlink="http://www.w3.org/1999/xlink" xlink:title="postalar seta(e)" id="ABBRID0E5IAE" xlink:type="simple">pa</abbrev> (sometimes with 1–2 additional setulae), four <abbrev xmlns:xlink="http://www.w3.org/1999/xlink" xlink:title="scutellar seta(e)" id="ABBRID0ECJAE" xlink:type="simple">sc</abbrev> (apicals short, laterals minute); <abbrev xmlns:xlink="http://www.w3.org/1999/xlink" xlink:title="acrostichal seta(e)" id="ABBRID0EGJAE" xlink:type="simple">acr</abbrev> absent; <abbrev xmlns:xlink="http://www.w3.org/1999/xlink" xlink:title="dorsocentral seta(e)" id="ABBRID0EKJAE" xlink:type="simple">dc</abbrev> uniserial, 6–7 in row, situated outside black median vitta, hair-like, minute (except 1–2 <abbrev xmlns:xlink="http://www.w3.org/1999/xlink" xlink:title="prescutellar seta(e)" id="ABBRID0EOJAE" xlink:type="simple">prsc</abbrev>). Laterotergite with several black setulae of different lengths. Legs yellowish to brownish yellow, only tarsomere 5 dark brown; lacking prominent bristles (except circlets of short subapical setae on tibiae). Wing nearly hyaline; brownish yellow stigma long, narrow; veins dark brown; basal costal bristle black, very short. Calypter yellowish, blackish fringed. Halter yellow.</p><p>
              <italic>Abdomen</italic> extensively yellow but tergites broadly brownish dorsally forming uniform vitta, subshiny; with scattered, mostly yellowish to brownish yellow setulae longer and darker on sternite 8 posteriorly. Hypopygium (Fig. <xref ref-type="fig" rid="F2">5</xref>) large, almost entirely yellow, only cerci narrowly brownish apically. Cercus rather large, with deep excision, dorsal arm long, broad, somewhat concave apically (lateral view), ventral arm short, finger-like; covered with dark minute setulae and bearing a moderately long seta on ventral arm. Epandrial lobe rather trapezoid, with upper posterior corner broadly rounded and lower posterior corner narrowly elongated; covered with dark setae longer along upper margin and on posterior corner. Hypandrium subtriangular viewed ventrally, with two black closely set spinules apically. Phallus strongly curved, attenuated on about middle part, with dorsal projection on subapical part (lateral view), long beak-like apical opening.</p><p>
              <bold>Female</bold> (described for the first time, Fig. <xref ref-type="fig" rid="F1">2</xref>). Body length 7.2–7.9 mm, wing length 8.2–8.5 mm. Very similar to male, but mesonotum with somewhat long setae; scutal lateral spots less distinct and sometimes absent. Cercus long, slender, brown, clothed in minute setulae.</p></tp:treatment-sec><tp:treatment-sec sec-type="material" id="SECID0ECKAE"><title>Material examined.</title><p>South Korea: one male, Hongcheon-gun GW, Yeongnae-ri Duchon-myeon, Mt. Baegu (<named-content xmlns:xlink="http://www.w3.org/1999/xlink" content-type="dwc:verbatimCoordinates" xlink:type="simple"><named-content content-type="geo-json" specific-use="{&#34;type&#34;:&#34;Point&#34;,&#34;coordinates&#34;:[128.013861,37.844206]}" id="NCID0ELKAE" xlink:type="simple">37°50'39.14"N, 128°0'49.90"E</named-content></named-content>), 25.V.2013, Yongjung Kwon; one male, Gangweon Prv., Mt. Obongsan (<named-content xmlns:xlink="http://www.w3.org/1999/xlink" content-type="dwc:verbatimCoordinates" xlink:type="simple"><named-content content-type="geo-json" specific-use="{&#34;type&#34;:&#34;Point&#34;,&#34;coordinates&#34;:[127.806211,38.001689]}" id="NCID0ETKAE" xlink:type="simple">38°0'6.08"N, 127°48'22.36"E</named-content></named-content>), 17.V.1981, Yongjung Kwon; one female, same locality, 19.V.1981; one female, Gangweon Prv., Mt. Seolagsan (<named-content xmlns:xlink="http://www.w3.org/1999/xlink" content-type="dwc:verbatimCoordinates" xlink:type="simple"><named-content content-type="geo-json" specific-use="{&#34;type&#34;:&#34;Point&#34;,&#34;coordinates&#34;:[128.013861,37.844206]}" id="NCID0E2KAE" xlink:type="simple">37°50'39.14"N, 128°0'49.90"E</named-content></named-content>), 19.V.1981, Yongjung Kwon.</p></tp:treatment-sec><tp:treatment-sec sec-type="distribution" id="SECID0EALAE"><title>Distribution.</title><p>Palaearctic: Japan (Hiroshima), South Korea.</p></tp:treatment-sec><tp:treatment-sec sec-type="remarks" id="SECID0EFLAE"><title>Remarks.</title><p>The species has been known for a long time only from the holotype male described by <xref ref-type="bibr" rid="B9">Ito (1961)</xref> from Honsyû Island (Hiroshima Prefecture) of Japan. Here we record <italic><tp:taxon-name><tp:taxon-name-part taxon-name-part-type="genus" reg="Empis">E.</tp:taxon-name-part> <tp:taxon-name-part taxon-name-part-type="species" reg="sesquata">sesquata</tp:taxon-name-part></tp:taxon-name></italic> from South Korea for the first time, where this species was collected from a mountain area of Gangweon Province on dates ranging from the middle of May till the end of June. <italic><tp:taxon-name><tp:taxon-name-part taxon-name-part-type="genus" reg="Empis">Empis</tp:taxon-name-part> <tp:taxon-name-part taxon-name-part-type="species" reg="sesquata">sesquata</tp:taxon-name-part></tp:taxon-name></italic> can be readily distinguished from other species of <italic><tp:taxon-name><tp:taxon-name-part taxon-name-part-type="genus" reg="Empis"/><tp:taxon-name-part taxon-name-part-type="subgenus" reg="Xanthempis">Xanthempis</tp:taxon-name-part></tp:taxon-name></italic> known from the eastern Asia by its distinctive scutal pattern.</p></tp:treatment-sec><ref-list><ref id="B9"><mixed-citation xmlns:xlink="http://www.w3.org/1999/xlink" xlink:type="simple">
          <person-group><name name-style="western"><surname>Ito</surname><given-names>S</given-names></name></person-group> (<year>1961</year>) <article-title>Neue Empididen aus Japan (1) mit der Beschreibung der unbeschriebenen weibchen. Entomological Laboratory, College of Agriculture, University of Osaka, Sakai No.</article-title> <volume>6</volume>: <fpage>123</fpage>–<lpage>128</lpage>.</mixed-citation></ref></ref-list></tp:taxon-treatment>
