# Supplementary material for: Species of the subgenus Empis (Xanthempis) from South Korea (Diptera, Empididae)
Source: Zookeys. 2018 Jun 26;(769):145–55. doi: 10.3897/zookeys.769.24545 (PMC6030198; doi:10.3897/zookeys.769.24545)
Supplement: XML Treatment for Empis (Xanthempis) suhi [file zookeys.769.24545-treatment2.xml]

<!DOCTYPE tp:taxon-treatment
  PUBLIC "-//TaxonX//DTD Taxonomic Treatment Publishing DTD v0 20100105//EN" "tax-treatment-NSO.dtd">
<tp:taxon-treatment xmlns:tp="http://www.plazi.org/taxpub"><tp:treatment-meta><kwd-group><label>Taxon classification</label><kwd><named-content xmlns:xlink="http://www.w3.org/1999/xlink" content-type="kingdom">Animalia</named-content></kwd><kwd><named-content xmlns:xlink="http://www.w3.org/1999/xlink" content-type="order">Diptera</named-content></kwd><kwd><named-content xmlns:xlink="http://www.w3.org/1999/xlink" content-type="family">Hybotidae</named-content></kwd></kwd-group><mixed-citation publication-type="journal"><person-group><name><surname>Zhou</surname><given-names>Jiale</given-names></name><name><surname>Shamshev</surname><given-names>Igor</given-names></name><name><surname>Kwon</surname><given-names>Yongjung</given-names></name><name><surname>Yang</surname><given-names>Ding</given-names></name></person-group><article-title>Species of the subgenus <tp:taxon-name><tp:taxon-name-part taxon-name-part-type="genus" reg="Empis">Empis</tp:taxon-name-part> (<tp:taxon-name-part taxon-name-part-type="subgenus" reg="Xanthempis">Xanthempis</tp:taxon-name-part>)</tp:taxon-name> from South Korea (<tp:taxon-name><tp:taxon-name-part taxon-name-part-type="order">Diptera</tp:taxon-name-part></tp:taxon-name>, <tp:taxon-name><tp:taxon-name-part taxon-name-part-type="family">Empididae</tp:taxon-name-part></tp:taxon-name>)</article-title><source>Zookeys</source><day>26</day><month>6</month><year>2018</year><volume>2018</volume><issue>769</issue><fpage>145</fpage><lpage>155</lpage><pub-id pub-id-type="doi">10.3897/zookeys.769.24545</pub-id></mixed-citation></tp:treatment-meta><tp:nomenclature><tp:taxon-name>
              <tp:taxon-name-part taxon-name-part-type="genus" reg="Empis">Empis</tp:taxon-name-part> (<tp:taxon-name-part taxon-name-part-type="subgenus" reg="Xanthempis">Xanthempis</tp:taxon-name-part>) <tp:taxon-name-part taxon-name-part-type="species" reg="suhi">suhi</tp:taxon-name-part>
              <object-id xmlns:xlink="http://www.w3.org/1999/xlink" content-type="zoobank" xlink:type="simple">http://zoobank.org/6442F43B-1CA9-4E5B-B296-1219403C3888</object-id>
            </tp:taxon-name><tp:taxon-status xmlns:xlink="http://www.w3.org/1999/xlink" xlink:type="simple">sp. n.</tp:taxon-status><xref ref-type="fig" rid="F3">Figs 7–8</xref><xref ref-type="fig" rid="F4">, 9–12</xref></tp:nomenclature><tp:treatment-sec sec-type="diagnosis" id="SECID0EBOAE"><title>Diagnosis.</title><p>Mesoscutum with very narrow black median vitta running to base of scutellum. Occiput with narrow drop-like brown spot including ocellar tubercle. Prothoracic spiracle brown.</p></tp:treatment-sec><tp:treatment-sec sec-type="description" id="SECID0EGOAE"><title>Description.</title><p>Male (Fig. <xref ref-type="fig" rid="F3">7</xref>). Body length 6.0–6.1 mm, wing length 8.2–8.8 mm. Head (Fig. <xref ref-type="fig" rid="F4">10</xref>) yellow, faintly pale greyish pollinose; occiput with narrow brown drop-like spot including ocellar tubercle. Eyes dichoptic, ommatidia equally small. Frons broad, parallel-sided, with minute dark setulae laterally. Occiput (Fig. <xref ref-type="fig" rid="F4">12</xref>) with short sparse black setae on upper part and some pale setae behind mouth-opening. Ocellar tubercle with two short proclinate <abbrev xmlns:xlink="http://www.w3.org/1999/xlink" xlink:title="ocellar seta(e)" id="ABBRID0EYOAE" xlink:type="simple">oc</abbrev> and some minute setulae. Antennal scape and pedicel brown, postpedicel and stylus black; scape long, 4.3 times longer than wide, with some black setulae; pedicel very short, subglobular, with circle of black subapical setulae; postpedicel very long, narrow, subconical, nearly 9.5 times longer than wide; stylus very short, 0.2 times as long as postpedicel. Proboscis long, labrum 2.5–3.0 times longer than head height; palpus yellow, with scattered blackish setulae.</p><fig id="F3" position="float" orientation="portrait"><label>Figures 7–8.</label><caption><p>
                  <tp:taxon-name><tp:taxon-name-part taxon-name-part-type="genus" reg="Empis">Empis</tp:taxon-name-part> (<tp:taxon-name-part taxon-name-part-type="subgenus" reg="Xanthempis">Xanthempis</tp:taxon-name-part>) <tp:taxon-name-part taxon-name-part-type="species" reg="suhi">suhi</tp:taxon-name-part></tp:taxon-name> sp. n., habitus, lateral view. <bold>7</bold> Male <bold>8</bold> Female. Scale bar: 1 mm.</p></caption><graphic xmlns:xlink="http://www.w3.org/1999/xlink" xlink:href="zookeys-769-145-g003.jpg" position="float" orientation="portrait" xlink:type="simple" id="oo_212749.jpg"/></fig><fig id="F4" position="float" orientation="portrait"><label>Figures 9–12.</label><caption><p>
                  <tp:taxon-name><tp:taxon-name-part taxon-name-part-type="genus" reg="Empis">Empis</tp:taxon-name-part> (<tp:taxon-name-part taxon-name-part-type="subgenus" reg="Xanthempis">Xanthempis</tp:taxon-name-part>) <tp:taxon-name-part taxon-name-part-type="species" reg="suhi">suhi</tp:taxon-name-part></tp:taxon-name> sp. n., male. <bold>9</bold> Thorax, dorsal view <bold>10</bold> Head, lateral view <bold>11</bold> Genitalia, lateral view <bold>12</bold> Head, dorsal view. Scale bar: 1 mm. Abbreviations: ph = phallus, cer = cercus, epn = epandrium, hyp = hypandrium.</p></caption><graphic xmlns:xlink="http://www.w3.org/1999/xlink" xlink:href="zookeys-769-145-g004.jpg" position="float" orientation="portrait" xlink:type="simple" id="oo_212750.jpg"/></fig><p>Thorax almost entirely yellow, faintly pale greyish pollinose, with greatly reduced, only black setation; mesoscutum (Fig. <xref ref-type="fig" rid="F4">9</xref>) with very narrow black median vitta running to base of scutellum; antepronotum with brownish spot dorsally, upper border of anepisternum brown, postnotum with small indistinct brownish spot dorsally. Prothoracic spiracle brown. Prosternum bare. Proepisternum with 2–3 hair-like minute setulae on lower part. Antepronotum with several spinule-like setulae on each side. Postpronotal lobe with one moderately long inclinate <abbrev xmlns:xlink="http://www.w3.org/1999/xlink" xlink:title="postpronotal seta(e)" id="ABBRID0EERAE" xlink:type="simple">ppn</abbrev> and 1–2 additional setulae anteriorly. Mesonotum with one moderately long presutural <abbrev xmlns:xlink="http://www.w3.org/1999/xlink" xlink:title="supraalar seta(e)" id="ABBRID0EIRAE" xlink:type="simple">sa</abbrev>, one longest <abbrev xmlns:xlink="http://www.w3.org/1999/xlink" xlink:title="notopleural seta(e)" id="ABBRID0EMRAE" xlink:type="simple">npl</abbrev>, one moderately long <abbrev xmlns:xlink="http://www.w3.org/1999/xlink" xlink:title="postalar seta(e)" id="ABBRID0EQRAE" xlink:type="simple">pa</abbrev>, four <abbrev xmlns:xlink="http://www.w3.org/1999/xlink" xlink:title="scutellar seta(e)" id="ABBRID0EURAE" xlink:type="simple">sc</abbrev> (apicals long, laterals short); <abbrev xmlns:xlink="http://www.w3.org/1999/xlink" xlink:title="acrostichal seta(e)" id="ABBRID0EYRAE" xlink:type="simple">acr</abbrev> absent; <abbrev xmlns:xlink="http://www.w3.org/1999/xlink" xlink:title="dorsocentral seta(e)" id="ABBRID0E3RAE" xlink:type="simple">dc</abbrev> uniserial, 7–9 in row, situated far outside black median vitta, hair-like, very short (except 2–3 longer <abbrev xmlns:xlink="http://www.w3.org/1999/xlink" xlink:title="prescutellar seta(e)" id="ABBRID0EASAE" xlink:type="simple">prsc</abbrev>); additionally, notopleuron with several setulae anteriorly. Laterotergite with numerous black setulae of different lengths. Legs yellowish, but tarsi brownish yellow to brownish; lacking prominent bristles (except circlets of short subapical setae on tibiae). Wing nearly hyaline; brownish yellow stigma long, narrow; veins dark brown; basal costal bristle black, short. Calypter yellowish, blackish fringed. Halter yellow.</p><p>Abdomen extensively yellow, but tergites broadly brownish dorsally forming uniform vitta (except tergite 8), subshiny; mostly yellowish to brownish yellow setulae longer laterally, segment 8 with black setae posteriorly. Hypopygium (Fig. <xref ref-type="fig" rid="F4">11</xref>) large, almost entirely yellow, only cerci narrowly brownish apically. Cercus rather large, with deep excision; dorsal arm long, broad, somewhat concave apically (in lateral view), ventral arm short finger-like; covered with dark minute setulae and bearing one moderately long seta on ventral arm. Epandrial lobe rather trapezoid, with upper posterior corner broadly rounded and lower posterior corner narrowly elongated; covered with dark short setae somewhat long along upper margin and on posterior corner. Hypandrium subtriangular in ventral view, with two black closely set spinules apically. Phallus strongly curved, somewhat broad near base, otherwise of more or less uniform thickness, with small dorsal tubercle closer to short beak-like apical opening.</p><p>
              <bold>Female</bold> (Fig. <xref ref-type="fig" rid="F1">2</xref>). Body length 7.1–7.2 mm, wing length 7.9–8.3 mm. Very similar to male, but postpedicel somewhat short, 8.4 times longer than wide in single specimen examined; abdominal tergites with narrower brown dorsal area. Cercus long, slender, brown, clothed in minute setulae.</p></tp:treatment-sec><tp:treatment-sec sec-type="type material" id="SECID0ESSAE"><title>Type material.</title><p>Holotype, male, Korea, Gangweon Pr., Mt. Seolagsan (<named-content xmlns:xlink="http://www.w3.org/1999/xlink" content-type="dwc:verbatimCoordinates" xlink:type="simple"><named-content content-type="geo-json" specific-use="{&#34;type&#34;:&#34;Point&#34;,&#34;coordinates&#34;:[128.013861,37.844206]}" id="NCID0E2SAE" xlink:type="simple">37°50'39.14"N, 128°0'49.90"E</named-content></named-content>), 29.VI.1984, Yongjung Kwon. Paratypes, one male (dissected), two females, same data as holotype.</p></tp:treatment-sec><tp:treatment-sec sec-type="distribution" id="SECID0EATAE"><title>Distribution.</title><p>Palaearctic: South Korea.</p></tp:treatment-sec><tp:treatment-sec sec-type="remarks" id="SECID0EFTAE"><title>Remarks.</title><p>In the scutal pattern, the new species is similar to <italic><tp:taxon-name><tp:taxon-name-part taxon-name-part-type="genus" reg="Empis">E.</tp:taxon-name-part> <tp:taxon-name-part taxon-name-part-type="species" reg="belousovi">belousovi</tp:taxon-name-part></tp:taxon-name></italic> Shamshev, 1998 and <italic><tp:taxon-name><tp:taxon-name-part taxon-name-part-type="genus" reg="Empis">E.</tp:taxon-name-part> <tp:taxon-name-part taxon-name-part-type="species" reg="zlobini">zlobini</tp:taxon-name-part></tp:taxon-name></italic> Shamshev, 1998 known from the Russia Far East (including Sakhalin Island) and to <italic><tp:taxon-name><tp:taxon-name-part taxon-name-part-type="genus" reg="Empis">E.</tp:taxon-name-part> <tp:taxon-name-part taxon-name-part-type="species" reg="japonica">japonica</tp:taxon-name-part></tp:taxon-name></italic> Frey, 1955 known from Hokkaido and Kuril Islands (Kunashir) (<xref ref-type="bibr" rid="B13">Shamshev 1998</xref>). <italic><tp:taxon-name><tp:taxon-name-part taxon-name-part-type="genus" reg="Empis">Empis</tp:taxon-name-part> <tp:taxon-name-part taxon-name-part-type="species" reg="suhi">suhi</tp:taxon-name-part></tp:taxon-name></italic> sp. n. can be distinguished from these species as it has been given in the key.</p></tp:treatment-sec><tp:treatment-sec sec-type="etymology" id="SECID0E2UAE"><title>Etymology.</title><p>The species is named in honor of Prof. Sang Jae Suh, Daegu in order to express our sincere thanks to him during the course of this study.</p></tp:treatment-sec><tp:treatment-sec><!--Section generated to contain objects referenced in tp:taxon-treatment.--><fig id="F1" position="float" orientation="portrait"><label>Figures 1–2.</label><caption><p>
                  <tp:taxon-name><tp:taxon-name-part taxon-name-part-type="genus" reg="Empis">Empis</tp:taxon-name-part> (<tp:taxon-name-part taxon-name-part-type="subgenus" reg="Xanthempis">Xanthempis</tp:taxon-name-part>) <tp:taxon-name-part taxon-name-part-type="species" reg="sesquata">sesquata</tp:taxon-name-part></tp:taxon-name> (Ito), habitus, lateral view. <bold>1</bold> Male <bold>2</bold> Female. Scale bar: 1 mm.</p></caption><graphic xmlns:xlink="http://www.w3.org/1999/xlink" xlink:href="zookeys-769-145-g001.jpg" position="float" orientation="portrait" xlink:type="simple" id="oo_212747.jpg"/></fig></tp:treatment-sec><ref-list><ref id="B13"><mixed-citation xmlns:xlink="http://www.w3.org/1999/xlink" xlink:type="simple">
          <person-group><name name-style="western"><surname>Shamshev</surname><given-names>IV</given-names></name></person-group> (<year>1998</year>) <article-title>Revision of the genus <italic><tp:taxon-name><tp:taxon-name-part taxon-name-part-type="genus">Empis</tp:taxon-name-part></tp:taxon-name></italic> Linnaeus (<tp:taxon-name><tp:taxon-name-part taxon-name-part-type="order">Diptera</tp:taxon-name-part></tp:taxon-name> : <tp:taxon-name><tp:taxon-name-part taxon-name-part-type="family">Empididae</tp:taxon-name-part></tp:taxon-name>) from Russia and neighbouring lands. 1. Subgenus <italic>Xanthempis</italic> Bezzi.</article-title> <source>International Journal of Dipterological Research</source> <volume>9</volume>(<issue>2</issue>): <fpage>127</fpage>–<lpage>170</lpage>.</mixed-citation></ref></ref-list></tp:taxon-treatment>
